# Supplementary material for: Wheatgrass-and-Aronia-Mixed Extract Suppresses Immunoglobulin E-Mediated Allergic Reactions In Vitro and In Vivo
Source: Int J Mol Sci. 2023 Jul 26;24(15):11979. doi: 10.3390/ijms241511979 (PMC10419027; doi:10.3390/ijms241511979)
Supplement: Supplementary file 1 [file ijms-24-11979-s001.zip]

Archive with 1 entries (1 files):
- ijms-2487910-supplementary.pdf
